# Supplementary material for: Congenic Strain Analysis Reveals Genes That Are Rapidly Evolving Components of a Prezygotic Isolation Mechanism Mediating Incipient Reinforcement
Source: PLoS One. 2012 Apr 25;7(4):e35898. doi: 10.1371/journal.pone.0035898 (PMC3338474; doi:10.1371/journal.pone.0035898)
Supplement: File S3 — Sequences of Abp coding regions used in CODEML analysis. (TXT) [file pone.0035898.s007.txt]

File S3.  Sequences of Abp coding regions used in CODEML analysis

>WSB a27
GGCCTTTGCCCAGCTTTACAGAGAAAAGTTGATTTATTTTTGAATGGGACCACTGAAGAG
TATGTTGAGTACCTGAAACAATTCAATGAAAACACTAAAGTACTGGAAAATGCTGCAAAT
ATCAAGAAATGTTCTGATAGGACCTTGACCGAGGAAGACAAGGCACAGGCAACCAGTCTC
ATCAATAAAATAACAGCCAGCCGGACATGT

>PWK a27
GGCCTTTGCCCAGCTTTACAGAGAAAAGTTGATTTATTTTTGAATGGGAGCACTGAAGAG
TATGTTCAGTACCTGAAACAATTCAATGAAAACCGTGACGTACTGGATAATGCTGCAAAT
ATCAAGAAATGTTCTGATAGGACCTTGACCGAGGAAGACAAGGCACAGGCAACCAGTCTC
ATCAATAAAATAACAGCCAGCCGAACATGT

>CAST a27
GGCCTTTGCCCAGCTTTACAGAGAAAAGTTGATTTATTTTTGAATGGGACCACTGAAGAG
TATGTTGAGTACCTGAAACAATTCAATGAAAACCGTGATGTACTGGATAATGCTGAAAAT
ATCAAGAAATGTTCTGATAGGACCTTGACCGAGGAAGACAAGGCACAGGCAACCAGTCTC
ATCAATAAAATAACAGCCAGCCGGACATGT

>M spicilegus a27
GGCCTTTGCCCAGCTTTACAGAGAAAAGTTGATTTATTTTTGAATGGGACCACTGAAGAG
TATGTTGAGTACCTGAAACAATTCAATGAAAACCCTGAAGTACTGGAAAATGCTGCAAAT
ATCAAGAAATGTTCTGATAGGACCTTGACCGAGGAAGACAAGGCACAGGCAACCAGTCTC
ATCAATAAAATAACAGCCAGCCGGACATGT

>M spret a27
GGCCTTTGCCCAGCTTTACAGAGAAAAGTTGATTTATTTTTGAATGGGACCACTGAAGAG
TATGTTGAGTACCTGAAACAATTCAATGAAAACCCTGAAGTACTGAATAATGCTGAAAAT
ATCAAGAAATGTTCTGATAGGACCTTGACCAAGGAAGATAAGGCACAGGCAACCAGTCTC
ATCAATAAAATAACAGCCAGCCGGACATGT

>dom_bg26
TGCCTTTCTTTTGCCAGAACTTACGGAGCAATACTTACTCTAAGGAGGACCTTCCTGCAT
GGTGACCTTTCACAGTTTTATGCTACTGTAGCTGAAAGGGTGGCCTTTGAAAAAATCCAG
GATTGCTTTCGTGAGGAAGGACAAAAAACCATAATTCTGAATCCCCAAATTATGTTATCT
CTATACTTAAGCCCAGAATGCAAGAAATACTATGGCAATGACCTCTTAAAGAAAATTCAA
GATTTTCTTAACCAGTCAAATATCCAT

>mus_bg26
TGTCTTTCTTTCATCAGATCCTATGGAGCATTACTTACTTCAAGCAGGACCTTTCTTCAT
GCTGACGTTTCACAGTTTTATGCTACCGTAGCTGAAAGGGTGGCCTTTGAAAAATTACAG
GATTGCTTAGGTGAAGAAGGACCAAAAACCAAAATTCTGAATCCCCAAATTCTGTTATCT
CTATACTTAAGCCCAGAATGCAAGAAATACTATGGCGATGACATCATAAAGAAAGTTCAA
GATTTTCTTAACCAGTCAAATATCCAT

>cas_bg26
TGTCTTTCTTTCGTCAGATCCTATGGAGCATTACTTACTTCAAGGAGGACCTTTCTTCAT
GCTGACGTTTCACAGTTTCATGCTACCGTAGCTGAAAGGGTGGCCTTTGAAAAATTACAG
GATTGCTTAAGTGAAGAAGGACTAAAAACCAAAATTCTGAATCCCCAAATTCTGTTATCT
CTATACTTAAGCCCAGAATGCAAGAAATACTATGGCGATGACATCATAAAGAAAGTTCAA
GATTTTCTTAACCAGTCAAATATCCAT

>spi_bg26
TGTCTTTCTTTCGTCAGATCCTATGGAGCATTACTTACTTCAAGTAGGACCTTTCTTCAT
GCTGACGTTTCACAGTTTCATGCTACCGTAGCTGAAAGGGTGGCCTTTGAAAAATTACAG
GATTGCTTAGGTGAAGAAGGAGTAAAAACCATAATTCTGAATCCCCAAATTCTGTTATCT
CTATACTTAAGCCCCGAATGCAAGAAATACTATGGCGATGACATCATAAAGAAAGTTCAA
GATTTTCTTAACCAGTCAAATATCCCT

>spr_bg26
TGCCTTTCTTTTGCCAGAACTTACGGAGCAATACTTACTCTAAAGAGGACCTTCCTGCAT
GGTGACCTTTCACAGTTTTATGCTACTGTGGCTGAAAGGGAGGCCTTTGAAAAAATCCAG
GATTGCTTTCGTGAGGAAGGAGTAAAAACCATAATTCTGAATCCTCAAATTCTGTTATCT
CTATACTTAAGCCCAGAATGCAAGAAATACTATGGCAATGACATGTTAAAGAAAATTCAA
GATTTTCTTAACCAGTCAAATATCCAT

>dom_bg27 
TGTGCTCCTTTTGTCGGAGCCTATGTTAAAATACTGGGTGGAAATAGGCTAGCTCTGAAT
GCCTACCTTTCGATGTTTCAAGCTACTGCAGCGGAAAGGGTGGCCTTTGAAAAGATCCAG
GATTGCTTCAATGAGGAACCATTAACCACCAAATTAAAGAGTCCCCAAATAATGATGTCT
ATACTCTTCAGCTCTGAATGCAAGGCATACTATCCCGAAGATTCTGTAAACAAAATGGCG
GATATGTTTAAACTGGATTCAATTAAT

>mus_bg27
TGTGCTCCTTTTGTCGGAGCCTATGTTAAAATACTGGTTGGAAATAGGCTAGCTCTGAAT
GCCTACCTTTCGATGTTTCAAGCTACTGCAGCGGAAAGGGTGGCCTTTGAAAAGATCCAG
GATTGCTTCAATGAGGAACCATTAACCACCAAATTAAAGAGTCCCCAAATAATGATATCT
ATACTCTTCAGCTCTGAATGCAAGGCATACTATACCGAAGATTCTGTAAACAAAATGGCG
GATATGTTTAAACTGGATTCAATTAAT

>cas_bg27
TGTGCTCCTTTTGTCGGAGCCTATGTTAAAATACTGGGTGGAAATAGGCTAGCTCTGAAT
GCCTACCTTTCGATGTTTCAAGCTACTGCAGCGGAAAGGGTGGCCTTTGAAAAGATCCAG
GATTGCTTCAATGAGGAACCATTAACCACCAAATTAAAGAGTCCCCAAATAATGATGTCT
ATACTCTTCAGCTCTGAATGCAAGGCATACTATCCTGAAGATTCTGTAAACAAAATGGCG
GATATGTTTAAACTGGATTCAATTAAT

>spr_bg27
TGTGTTCCTTTTGTCGGAGCCTATACTACAGTACTGGGTGGAAATAGGCTATCTCTGAAT
GCCTACCTTTCGATGTTTCAAGCTACTGCAGCGGAAAGGGTGGCCTTTGAAAAAATCCAG
GATTGCTTCAATGAGGAACCATTAACCACCAAAATAATGAGTCCCCAAATAATGATATCT
ATACTCTTCAGCTCTGAATGCAAGGCATACAATACCGAAGATTCTGCAAACAAAATGGCG
GATATGTTTAAACTGGATTCAATTAAT

>spi_bg27
TGTGCTCCTTTTGTCGGAGCCTATGTTAAAGTACTGGGTGGAAATAGGCTATCTCTGAAT
GCCTACCTTTCGATGTTTCAAGCTACTGCAGCGGAAAGGGTGGCCTTTGAAAAGATCCAG
GATTGCTTCAATGAGGAACCATTAACCACCAAATTAATGAGTCCCCAAATAATGATATCT
ATACTCTTCAGCTCTGAATGCAAGGCATACTATACCGAAGATTCTGTAAACAAAATGGCG
GATATGTTTAAACTGGATTCAATTAAT
